# Supplementary material for: A Rapid Review of the Impact of Family-Based Digital Interventions for Obesity Prevention and Treatment on Obesity-Related Outcomes in Primary School-Aged Children
Source: Nutrients. 2022 Nov 15;14(22):4837. doi: 10.3390/nu14224837 (PMC9698336; doi:10.3390/nu14224837)
Supplement: Supplementary file 1 [file nutrients-14-04837-s001.zip]

Archive with 1 entries (1 files):
- nutrients-2013900-supplementary.pdf
